# Supplementary material for: Effects of 12 Weeks of Calanus Oil Supplementation on Cardiac Diastolic Function in Obese and Prediabetic Women—A Pilot Study
Source: Metabolites. 2025 Sep 8;15(9):596. doi: 10.3390/metabo15090596 (PMC12472083; doi:10.3390/metabo15090596)
Supplement: Supplementary file 1 [file metabolites-15-00596-s001.zip]

Archive with 1 entries (1 files):
- metabolites-3793793-supplementary.pdf
